# Supplementary material for: High Mortality from Blood Stream Infection in Addis Ababa, Ethiopia, Is Due to Antimicrobial Resistance
Source: PLoS One. 2015 Dec 15;10(12):e0144944. doi: 10.1371/journal.pone.0144944 (PMC4682922; doi:10.1371/journal.pone.0144944)
Supplement: S1 File — (XLSX) [file pone.0144944.s001.xlsx]

## Sheet: Sheet1
S1 File. Dataset used for the article
Sheet 1. Adults, prospective sepsis study
Age	Sex	outcome	Hospital days	Department	Hgb	WBC	Platelet	Creatinine	HIV	Abnormal CXR	Aerobic -24	Aerobic-7 days	Organism	Amox-Kl	Cefotaxime	Ceftriaxone	Cephalothin	Ciproflox	Clinda	Erythro	Genta	Norflox	Nitrofurantoin	Sulfameth	Vanco
19	F	Expired	20	Medical	6.1	400	19600	0.6	Negative	No	Negative	Negative
15	F	Discharged	5	Medical	10	15000	200000	0.9	Unknown	No	Positive	Positive	CoNS	S	I	I	I	S	I	S	S	S	S	S	I
53	F	Discharged	7	Emergency	10.4	6500	202000		Unknown		Negative	Negative
27	M	Discharged	1	Medical	15.9	20700	267000	1.4	Negative		Negative	Negative
25	F	Expired	11	Medical	8.6	6900	54000	0.7	Unknown		Negative	Negative
38	F	Discharged	3	Medical	10.9	8400	163000		Positive		Negative	Negative
32	M	Expired	73	Medical	7.6	4100	328000		Negative	Yes	Negative	Negative
44	M	Discharged	15	Emergency	11.9	19100	140000	3.5	Unknown	Yes	Negative	Negative
35	M	Discharged	16	Medical	9.1	15600	585000	0.7	Negative		Negative	Negative
65	F	Discharged	5	Medical	10.8	12700	281000	0.7	Negative	No	Negative	Negative
23	M	Discharged	3	Emergency	5.7	1500	87000	0.9	Unknown		Negative	Negative
25	M	Expired	3	Medical	14.7	22700	328000	0.8	Negative		Positive	Positive	CoNS	S	I	I	I	S	I	S	S	S	S	S	I
13	F	Discharged	1	Medical	10	7200	219000	0.9	Unknown		Negative	Negative
52	F	Discharged	4	Medical	9.5	5500	234000	1.4	Negative		Negative	Negative
38	F	Discharged	3	Medical	8.5	2800	184000		Positive	Yes	Negative	Negative
26	F	Discharged	2	Emergency	10	5000	175000	0.7	Negative	No	Negative	Negative
30	F	Discharged	13	Medical	5.6	3600	135000		Positive		Negative	Negative
32	M	Discharged	4	Medical	9.8	10700	574000	0.6	Negative		Negative	Negative
19	F	Discharged	1	Emergency	9	4460	46000	0.6	Negative		Negative	Negative
26	F	Expired	2	Medical	12	9800	320000		Unknown		Negative	Positive	CoNS	S	R	I	R	R	R	R	R	R		I	S
70	F	Discharged	1	Emergency	9.1	5100	106000		Positive		Positive	Positive	E coli	S	S	S		S			S	S	S	R
28	F	Discharged	4	Medical	13.9	8190	426000	0.8	Positive	No	Negative	Negative
46	F	Discharged	1	Emergency	17	40000	56000		Negative		Negative	Negative
42	F	Discharged	35	Medical	8.7	8400	118000	2	Negative		Negative	Negative
30	M	Discharged	1	Medical	11	3000	260000	0.8	Positive	Yes	Negative	Negative
19	F	Discharged	2	Emergency	12.1	9900	343000		Unknown		Negative	Negative
48	M	Discharged	1	Medical	12.4	7100	285000		Positive	No	Negative	Negative
15	M	Discharged	1	Emergency	14.5	13400	227000		Unknown	Yes	Negative	Negative
27	M	Discharged	1	Emergency	9	13000	150000		Negative	Yes	Negative	Negative
34	F	Discharged	1	Emergency	13.2	10300	351000		Positive		Negative	Negative
13	F	Discharged	1	Emergency		14500	350000		Unknown		Negative	Negative
30	F	Discharged	2	Emergency	3.2	16000	410000	0.4	Negative		Negative	Negative
15	M	Discharged	1	Emergency	5.1	8200	285000	0.5	Unknown		Negative	Negative
35	M	Discharged	0.25	Emergency	13.3	11230	331000		Unknown	Yes	Negative	Negative
26	F	Discharged	2	Medical	10	5000	175000	1.6	Negative	Yes	Negative	Negative
23	M	Discharged	1	Emergency	12	14500	450000	0.6	Negative		Negative	Negative
30	M	Expired	1	Emergency	4.6	1600	18000	0.7	Unknown		Negative	Negative
24	M	Expired	30	Medical	8.6	1170	15000		Unknown		Negative	Negative
20	F	Discharged	0.12	Emergency	11	23000	350000		Unknown		Negative	Negative
45	F	Discharged	1	Emergency	9	10000	120000	0.9	Unknown		Negative	Negative
48	F	Discharged	1	Emergency	13	7200	250000	1.2	Positive		Negative	Negative
20	F	Expired	1	Emergency	6.7	1500	45000	1.4	Positive	Yes	Negative	Positive	E coli	S	I	I		I			S	I
13	F	Discharged	1	Emergency	10	14500	450000	0.9	Negative	Yes	Negative	Negative
42	M	Discharged	1	Medical	4.7	51000	84000		Unknown	No	Negative	Negative
20	F	Discharged	7	Medical	9.5	10100	127000	0.6	Negative	Yes	Negative	Negative
65	F	Discharged	3	Emergency	9	11000	89000	0.9	Negative		Negative	Negative
65	F	Discharged	10	Medical	16.1	8900	161000	1	Unknown	No	Negative	Negative
20	M	Discharged	1	Emergency	9.8	11200	245000	1.2	Positive	Yes	Negative	Negative
21	F	Discharged	4	Medical	6.6	30480	339000	0.5	Negative	Yes	Negative	Negative
42	M	Discharged	2	Emergency	7.6	7980	67000		Negative	No	Negative	Negative
40	M	Discharged	1	Emergency	5.6	4300	132000	7.4	Negative	No	Negative	Negative
40	F	Discharged	1	Emergency	11	9000	100000		Positive	Yes	Negative	Negative
14	F	Discharged	2	Emergency	11.2	6100	63000		Negative	Yes	Negative	Negative
31	M	Discharged	2	Medical	8.5	7600	348000	2.9	Negative	Yes	Negative	Negative
21	M	Discharged	1	Medical	4.4	370000	150000		Negative	No	Negative	Negative
31	M	Discharged	1	Emergency	6.6	1300	25000		Unknown	Yes	Negative	Negative
50	F	Discharged	1	Emergency	11	12750	132000		Positive	No	Negative	Negative
38	F	Discharged	4	Medical	12	3700	120000	0.6	Unknown		Negative	Negative
17	F	Discharged	21	Medical	8.6	16500	556000	1.02	Negative	Yes	Negative	Negative
20	F	Discharged	4	Medical	10	8100	98000		Negative	Yes	Negative	Negative
30	M	Discharged	2	Medical	8.9	9800	283000		Positive	No	Negative	Negative
27	F	Discharged	1	Emergency	9	17900	450000	1.2	Negative	No	Negative	Negative
26	F	Discharged	1	Medical	5.6	1320	51000		Negative		Negative	Negative
50	M	Discharged	1	Emergency	12	19000	300000		Negative	No	Negative	Negative
20	M	Discharged	4	Medical	4.2	9800	314000		Negative	Yes	Negative	Negative
53	M	Discharged	0.4	Emergency	7.3	1780	67000		Negative	No	Positive	Positive	E coli	S	S	S		R			S	R		R
15	F	Discharged	1	Emergency	8	17540	400000		Negative		Negative	Negative
35	M	Discharged	2	Medical	11	6100	190000	0.9	Positive	No	Positive	Positive	E coli	S	S	S		S			S	S	S	S
58	F	Discharged	0.08	Emergency	2.4	1600	21000		Unknown	No	Negative	Negative
50	F	Discharged	1	Emergency	9.4	8090	350000	1.3	Positive	Yes	Negative	Negative
38	M	Discharged	1	Emergency	12	4400	234000		Positive	Yes	Negative	Negative
20	M	Discharged	14	Medical	10.9	8270	445000	0.99	Negative	Yes	Negative	Negative
16	F	Discharged	1	Emergency	10.4	7900	164000		Negative		Negative	Negative
50	M	Discharged	1	Emergency	8	87000	50000		Negative		Negative	Negative
41	M	Discharged	2	Emergency	8.5	2400	80000		Positive	Yes	Negative	Negative
14	M	Expired	1	Emergency	3.7	1470	7000	0.5	Unknown	No	Positive	Positive	E coli	R	R	R		I			R	R	S	R
16	F	Expired	2	Emergency	11.7	28600	328000		Positive	Yes	Negative	Negative
21	M	Discharged	3	Emergency	11	6900	36000	0.9	Unknown	No	Negative	Negative
28	M	Discharged	16	Medical	7.8	3800	317000	0.9	Positive		Negative	Negative
25	M	Expired	1	Emergency	10	7500	150000		Unknown		Negative	Negative
40	F	Discharged	0.25	Emergency	12.5	18000	348000		Positive	No	Negative	Negative
20	F	Discharged	1	Emergency	11.2	9100	172000		Unknown	Yes	Negative	Negative
52	M	Discharged	1	Medical	3.5	60000	39000	0.6	Unknown		Negative	Negative
28	M	Discharged	3	Medical	7.8	1000	39000	1.1	Negative	No	Negative	Negative
20	F	Discharged	3	Emergency	9	4500	90000		Negative		Negative	Negative
22	F	Discharged	0.04	Emergency	9	2300	90000		Negative		Negative	Negative
15	M	Discharged	1	Emergency	10	16900	425000		Negative		Negative	Negative
18	M	Discharged	1	Medical	4.9	85400	31000		Unknown		Negative	Negative
13	F	Discharged	2	Medical	13	6700	270000		Negative		Negative	Negative
36	F	Discharged	1	Emergency	6.7	9460	22000	0.6	Unknown	No	Negative	Negative
20	M	Discharged	4	Medical	14.9	26170	385000	0.7	Negative	No	Negative	Negative
38	F	Expired	4	Emergency	9.5	52200	122000		Negative		Negative	Negative
30	M	Expired	3	Emergency	15.9	18600	408000	0.8	Unknown		Positive	Positive	CoNS	S	R	S	R	I	R	S	S	S		S	S
24	M	Discharged	2	Medical	11	3000	300000	1	Negative		Negative	Negative
14	M	Discharged	1	Emergency	7.2	10200	234000	0.5	Negative	Yes	Negative	Negative
18	M	Expired	6	Medical	6	169740	30000	1	Negative		Negative	Negative
14	M	Expired	20	Medical	4.7	3700	3000	0.6	Unknown	No	Positive	Positive	E coli	R	R	R		I			R	R	S	R
20	M	Discharged	1	Emergency	11.6	23000	450000		Negative	No	Negative	Positive	CoNS	R	R	R	R	R	S	R	R	R		R	S
51	M	Discharged	2	Emergency	8.6	52000	18000	0.7	Unknown	No	Negative	Negative
17	M	Discharged	1	Emergency	11	19000	400000		Unknown		Negative	Negative
27	F	Discharged	1	Emergency	4.6	23300	74000		Negative		Negative	Negative
23	F	Discharged	1	Emergency	11.7	5600	147000	0.7	Positive	Yes	Negative	Negative
15	M	Discharged	1	Emergency	11	12000	150000		Negative		Negative	Negative
28	M	Discharged	14	Medical	9	20000	100000		Negative		Positive	Positive	S aureus	S	S	S	S	S	S	S	S	S		R	S
35	M	Expired	3	Medical	4.2	2360	13000		Unknown		Positive	Positive	Klebsiella	I	R	R		R			R	R	S	R
21	F	Discharged	3	Emergency	7.3	1430	13000	0.8	Positive	No	Negative	Negative
30	F	Discharged	0.04	Medical	6.7	4300	189000	2.28	Unknown	Yes	Negative	Negative
15	M	Discharged	40	Medical	8.9	400	30000		Negative		Negative	Negative
36	M	Discharged	2	Medical	9	2500	125000		Positive		Negative	Negative
52	M	Discharged	15	Medical	18.2	18570	332000	1.1	Unknown		Negative	Negative
21	M	Expired	7	Medical	5.8	690	9000		Negative		Negative	Negative
18	F	Expired	2	Emergency	10.2	16880	209000	2.8	Negative	Yes	Negative	Negative
18	M	Discharged	20	Medical	8.8	1400	22000		Negative		Positive	Positive	E coli	I	S	S		S			S	R	I	S
75	F	Discharged	9	Medical	12	16800	272000	0.7	Unknown	No	Negative	Negative
16	F	Discharged	2	Medical	9.8	12000	150000		Unknown		Negative	Positive	CoNS	S	S	S	S	I	S	I		S		S	S
15	F	Expired	4	Surgical	14.5	9400	390000		Negative	No	Negative	Negative
55	F	Discharged	1	Emergency	9	90000	50000		Negative		Negative	Negative
25	M	Discharged	2	Emergency	10	3400	49000	0.9	Negative	Yes	Negative	Negative
45	M	Discharged	10	Medical	12	17500	350000		Negative	Yes	Negative	Negative
15	F	Discharged	7	Medical	9	15000	235000		Negative	No	Negative	Negative
37	M	Discharged	4	Medical	8	1200	50000		Negative		Negative	Negative
30	F	Discharged	1	Gyne obs	8.9	9000	213000		Negative	Yes	Negative	Negative
25	M	Discharged	1	Medical	16.7	3640	145000		Negative		Negative	Negative
30	F	Discharged	7	Medical	7.5	3050	65000	0.9	Negative	Yes	Negative	Negative
15	M	Expired	3	Medical	3	1300	7000	2.2	Unknown	No	Negative	Negative
22	F	Discharged	2	Emergency	3	2000	65000	0.7	Unknown	No	Negative	Negative
35	F	Discharged	7	Medical	8.5	1200	89000	0.9	Negative	Yes	Negative	Negative
15	F	Discharged	1	Emergency	5	34500	7500		Negative		Negative	Negative
28	F	Discharged	1	Emergency	7.6	2500	10000		Negative	No	Positive	Positive	E coli	R	S	S		S				S		R
26	F	Discharged	0.08	Medical	7.6	5700	8000		Unknown	No	Positive	Positive	Salmonella	S	S	S		S			S	S	S	S
46	M	Discharged	7	Medical	5.3	1570	20000		Negative	No	Negative	Negative
18	M	Discharged	2	Medical	10	270	24000	0.8	Negative	No	Positive	Positive	E coli	R	S	S		R			R			S
60	F	Expired	2	Medical	6	530	10000		Negative	No	Negative	Negative
33	M	Discharged	1	Emergency	9	17500	230000		Negative	No	Negative	Negative
68	M	Discharged	1	Emergency	7.8	4500	45000		Negative	No	Positive	Positive	S aureus	S	S	S	S	S	S	S	S	S	S	I	S
22	M	Expired	7	Medical	4.5	900	10000		Negative		Negative	Negative
23	M	Discharged	3	Medical	12	185000	21000	1.9	Negative	No	Negative	Negative
32	M	Discharged	16	Medical	3.2	64650	6000	1.1	Negative	No	Negative	Negative
15	M	Discharged	2	Medical	7.4	14600	56000	1.1	Negative	No	Negative	Negative
23	M	Discharged	2	Emergency	11	15000	350000		Unknown		Negative	Negative
35	M	Expired	1	Emergency	6800	8100	266000	2.1	Unknown	No	Negative	Negative
60	F	Expired	10	Medical	10	510	3000		Negative	Yes	Negative	Negative
28	F	Discharged	2	Emergency	14.9	15000	88000	0.8	Negative		Negative	Positive	S aureus	S	S	I	S	S	S	S	I		S	R	S
40	M	Discharged	22	Medical	6.7	600	41000	0.9	Negative		Negative	Negative
32	M	Discharged	2	Medical	12	13700	500000		Negative		Negative	Negative
18	M	Discharged	1	Emergency	9	12000	75000		Negative	No	Negative	Negative
26	M	Discharged	1	Emergency	10	4500	90000		Negative	Yes	Negative	Negative
21	F	Discharged	6	Medical	3.4	2200	20000		Unknown	No	Negative	Negative
16	F	Discharged	1	Emergency	8.9	11400	207000		Unknown	No	Negative	Negative
23	F	Discharged	1	Emergency	11	23000	350000		Negative	No	Negative	Negative
24	F	Expired	1	Emergency	8	13000	300000		Negative	Yes	Negative	Negative
25	F	Discharged	1	Emergency	9	10500	350000		Negative	No	Negative	Negative
13	M	Discharged	1	Emergency	7.5	11000	230000		Negative		Negative	Negative
17	M	Discharged	3	Medical	4.3	24000	80000		Unknown		Negative	Negative
98	M	Discharged	2	Medical	14	9200	234000		Negative	Yes	Positive	Positive	S aureus	S	S	S	S	S	S	S	S	S		S	S
35	M	Discharged	4	Medical	11	25000	450000		Negative		Negative	Negative
26	F	Discharged	26	Medical	9.4	7200	166000	1.5	Negative	No	Negative	Negative
32	M	Discharged	3	Emergency	8.5	7500	75000		Unknown	No	Negative	Negative
24	M	Discharged	3	Emergency	12	9800	230000		Unknown		Negative	Negative
29	M	Discharged	2	Emergency	6.5	15600	97000		Unknown		Negative	Negative
23	M	Discharged	7	Medical	6.6	200	22000	0.9	Negative		Negative	Negative
32	F	Discharged	21	Medical	10	17200	309000	0.5	Unknown		Negative	Negative
14	F	Discharged	1	Emergency	10	9500	230000		Unknown		Negative	Negative
30	M	Discharged	14	Medical	3.9	158000	38000		Unknown	Yes	Negative	Negative
28	M	Discharged	7	Medical	12	24000	350000		Negative		Negative	Negative
27	F	Discharged	1	Emergency	11	5600	230000		Negative		Negative	Negative
53	F	Discharged	2	Medical	7.9	2500	9000		Negative		Negative	Negative
32	M	Discharged	2	Medical	11	13000	120000		Unknown		Negative	Negative
18	F	Discharged	3	Medical	13	13400	72000		Unknown		Negative	Negative
35	M	Discharged	1	Emergency	10	23000	75000	0.7	Negative		Positive	Positive	S aureus	S	I	R	I	S	R	S	S	S	S	R	S
27	F	Discharged	1	Emergency	8	14000	120000	0.6	Negative		Negative	Negative
46	M	Discharged	1	Medical	9	2100	120000	0.9	Positive	No	Negative	Negative
25	M	Discharged	12	Medical	7	2300	50000	0.9	Negative		Negative	Negative
18	M	Discharged	7	Emergency	14	19500	150000		Negative		Negative	Negative
13	M	Discharged	1	Emergency	9	11000	120000		Negative		Negative	Negative
13	F	Discharged	1	Emergency	5.4	56000	35000	0.5	Negative		Negative	Negative
28	M	Discharged	1	Emergency	8.8	67800	23000		Negative	No	Negative	Negative
18	M	Discharged	1	Emergency	12.4	7630	177000		Negative		Negative	Negative
18	M	Discharged	3	Emergency	7.6	2100	16000	0.9	Unknown		Negative	Negative
70	M	Discharged	5	Medical	16.3	30600	235000	0.8	Negative	No	Negative	Negative
64	F	Discharged	2	Emergency	9.9	18400	274000	0.9	Positive		Negative	Negative
22	M	Discharged	1	Medical	15.5	10100	315000	1.2	Negative		Negative	Negative
68	M	Discharged	3	Medical	12	8600	226000		Negative		Negative	Negative
28	M	Discharged	14	Medical	6.3	900	13000		Negative		Negative	Negative
48	M	Discharged	7	Medical	12.9	9380	450000	1.9	Negative	No	Positive	Positive	CoNS	S	S	S	S	S	S	R	S	S		S	S
35	M	Discharged	10	Medical	8.6	4400	300000	0.2	Positive	Yes	Negative	Negative
27	F	Discharged	2	Emergency	8	2500	65000		Positive		Negative	Negative
16	M	Discharged	20	Medical	6.5	580	5000	1.2	Negative	No	Negative	Negative
60	F	Discharged	7	Emergency	4.6	124000	25000	0.8	Unknown	Yes	Negative	Negative
50	M	Discharged	3	Medical	9.2	17500	120000	1.2	Negative	No	Negative	Negative
24	F	Discharged	3	Medical	4.2	6940	230000	0.9	Negative		Negative	Negative
53	F	Discharged	3	Medical	11	14300	233000	1.3	Negative	Yes	Negative	Negative
35	F	Discharged	1	Emergency	11	15000	130000		Unknown		Negative	Negative
13	F	Expired	28	Medical	10.3	9800	100000		Negative		Negative	Negative
24	F	Discharged	1	Emergency	11.8	11700	327000		Unknown	Yes	Negative	Negative
60	M	Discharged	1	Emergency	10	3700	340000		Negative		Negative	Negative
19	F	Discharged	1	Emergency	11	15400	350000		Negative		Negative	Negative
22	M	Discharged	1	Emergency	6.5	48500	15000		Negative		Negative	Negative
73	M	Discharged	1	Emergency	11	35000	150000		Negative		Negative	Negative
76	M	Discharged	3	Medical	8.9	379000	13700	1.4	Unknown		Negative	Negative
40	M	Expired	7	Medical	4.2	101620	8000	1.97	Negative		Negative	Negative
15	F	Discharged	1	Emergency	9.8	7700	351000	0.8	Unknown	Yes	Negative	Negative
30	F	Discharged	1	Medical	8	2400	22000		Negative		Negative	Negative
58	F	Discharged	7	Medical	7.6	20100	6000		Negative	Yes	Negative	Negative
55	F	Discharged	1	Emergency	12.7	4700	90000		Negative		Negative	Negative
25	F	Expired	2	Medical	12.7	4700	271000		Negative		Positive	Positive	S aureus	S	S	S	S	S	S	S	S	S		S	S
35	F	Discharged	7	Medical	11.2	11210	78000		Positive	No	Negative	Negative
60	F	Discharged	23	Medical	13.5	19600	278000	0.6	Unknown	Yes	Negative	Negative
30	F	Discharged	1	Emergency	11	25000	350000	0.9	Negative	No	Negative	Negative
19	F	Discharged	1	Emergency	14.3	18000	60000	0.8	Unknown		Negative	Negative
62	M	Expired	4	Medical	13	10100	110000		Unknown		Positive	Positive	CoNS	S	S	I	S	S	S	R	S	S		R
50	F	Expired	2	Medical	6.7	3000	117000		Negative	Yes	Positive	Positive	E coli	I	R	R		R			S	R		R
70	M	Expired	2	Medical	6.9	7700	8000	0.6	Negative		Positive	Positive	E coli	R	R	R	R	R			R	R		R
22	M	Expired	1	Emergency	7.2	140	3000	0.6	Negative		Negative	Negative
48	F	Discharged	10	Medical	10	25000	450000	0.9	Negative		Negative	Negative
40	M	Discharged	7	Medical	13.7	5500	351000	1.2	Negative	Yes	Negative	Negative
22	M	Discharged	5	Medical	4.5	75000	17000		Negative		Negative	Negative
65	M	Discharged	5	Medical	11	20300	135000		Negative	No	Negative	Negative
42	M	Discharged	3	Medical	11.5	5800	253000		Positive	Yes	Positive	Positive	Salmonella	S	S	S		S			S	S	S	S
18	M	Discharged	10	Medical	9	23000	75000	1	Negative		Negative	Negative
45	M	Discharged	7	Medical	6.1	700	38000	0.9	Positive	No	Negative	Negative
48	F	Discharged	5	Medical	6.3	12000	6000		Negative	No	Negative	Negative
17	F	Discharged	1	Emergency	7.3	8600	256000	1	Unknown	Yes	Negative	Negative
36	F	Discharged	1	Emergency	8	19000	50000	0.9	Negative		Positive	Positive	S aureus	S	S	S	S	S	I	I	S	S		I	I
28	M	Expired	3	Emergency	4.2	1280	26000		Negative		Positive	Positive	E coli	R	R	R	R	R			R	R		R
35	F	Discharged	1	Emergency	6	7500	145000		Unknown		Negative	Negative
46	M	Expired	32	Medical	8.9	900	19000	1	Unknown	No	Negative	Negative
30	F	Expired	60	Medical	13	24000	237000		Negative		Negative	Negative
23	M	Discharged	2	Medical	8.3	1500	49000		Negative	No	Negative	Positive	CoNS	S	S	S	S	S	S	S	S	S		S	S
50	M	Discharged	2	Medical	5.6	3200	26000		Unknown	Yes	Negative	Negative
23	F	Discharged	1	Emergency	10	16500	270000		Negative	No	Negative	Negative
28	F	Discharged	2	Medical	14.6	18600	250000		Unknown	No	Negative	Negative
20	M	Expired	2	Medical	9	91000	24000	1.2	Negative		Positive	Positive	E coli	I	R	R	R				R	R	R	R
13	F	Discharged	8	Medical	8.6	7900	294000	0.9	Unknown		Negative	Negative
24	M	Discharged	1	Medical	7.6	36300	8000	0.1	Unknown		Negative	Negative
29	M	Discharged	2	Medical	9.6	75000	134000	0.8	Negative	Yes	Negative	Negative
24	F	Discharged	1	Emergency	6	960	16000	1.3	Unknown		Negative	Negative
21	F	Expired	24	Medical	8.4	270000	11000		Unknown	No	Positive	Positive	CoNS	S	I	R	S	S	S	R	R	S		R	S
28	F	Discharged	2	Emergency	10.9	5900	231000	0.5	Positive	Yes	Negative	Negative
16	F	Expired	15	Medical	11	2170	73000		Unknown	No	Positive	Positive	E coli	S	I	S		I			S	R		R
36	M	Discharged	2	Medical	12	13120	153000	0.75	Positive	No	Negative	Negative
27	F	Discharged	10	Medical	7.8	21000	161000	0.7	Positive		Negative	Negative
15	M	Discharged	1	Emergency	11	35000	360000		Negative	No	Negative	Negative
35	F	Discharged	14	Medical	8.7	4100	34000	0.9	Negative	No	Negative	Negative
37	F	Discharged	2	Medical	6.6	7670	73000	0.9	Positive	Yes	Negative	Negative
35	F	Discharged	1	Emergency	12.4	19000	350000		Negative	No	Negative	Negative
65	F	Discharged	3	Medical	9.8	74000	146000		Unknown		Negative	Negative
14	F	Discharged	1	Medical	7	840	12000		Negative		Negative	Negative
25	F	Discharged	1	Medical	10	13040	302000		Negative		Negative	Negative
36	M	Discharged	3	Medical	13	92000	240000		Negative		Negative	Negative
15	F	Discharged	1	Emergency	13	11000	237000		Negative		Negative	Negative
35	M	Discharged	3	Medical	13	9700	135000		Negative		Negative	Negative
15	M	Discharged	3	Medical	11.4	16000	175000	2.06	Unknown	Yes	Negative	Negative
39	F	Discharged	0.08	Medical	9.1	9950	369000	2.8	Positive		Negative	Negative
20	M	Expired	22	Medical	9	3610	20000	0.9	Negative	No	Positive	Positive	E coli	R	R	R		R			R	R		R
15	F	Discharged	5	Emergency	4.2	21830	15000		Unknown		Negative	Negative
18	F	Expired	2	Medical	5.8	4140	5000		Unknown	No	Negative	Negative
35	F	Discharged	4	Medical	7.8	65000	45000		Negative		Negative	Negative
22	M	Discharged	120	Medical	11.6	900	33000		Negative		Negative	Negative
45	M	Discharged	4	Medical	11	8300	75000		Positive		Negative	Negative
28	M	Discharged	3	Emergency	9	3500	57000		Negative		Negative	Negative
35	F	Discharged	7	Medical	6.3	8100	41000	0.9	Negative	No	Negative	Negative
25	M	Discharged	1	Emergency	13.9	8120	292000		Negative		Negative	Negative
15	F	Discharged	2	Medical	7.6	21830	15000	0.8	Unknown		Negative	Negative
55	F	Discharged	14	Medical	6.3	1180	70000	1	Unknown	No	Negative	Negative
50	F	Discharged	17	Medical	9.6	3600	36000	2	Negative		Negative	Negative
80	M	Discharged	60	Medical	6.6	11440	255000		Negative	Yes	Negative	Negative
32	M	Discharged	2	Medical	3.3	2310	15000		Positive		Negative	Negative
25	F	Discharged	3	Medical	13	25000	500000		Negative		Negative	Negative
19	F	Discharged	2	Medical	8.9	13500	53000		Negative		Negative	Negative
50	F	Discharged	1	Emergency	12.3	6900	240000		Negative	Yes	Negative	Negative
17	M	Expired	7	Medical	17	10000	226000		Negative		Negative	Positive	C braakii	S	S	S		S			S	S	S
32	M	Discharged	1	Medical	8.2	8410	153000	2.75	Unknown		Negative	Negative
30	F	Expired	3	Medical	5	1130	18000	0.6	Unknown		Negative	Negative
24	M	Discharged	1	Emergency	11	14000	350000		Negative		Negative	Negative
55	M	Discharged	18	Medical	7.9	6000	229000		Positive		Negative	Negative
19	M	Discharged	5	Medical	11	690	14000		Negative		Negative	Negative
18	M	Discharged	5	Medical	7.3	4800	38000		Negative	Yes	Negative	Negative
28	M	Discharged	10	Medical	7.8	11900	378000	6.7	Negative		Negative	Negative
60	F	Discharged	4	Medical	6	930	14000	0.7	Negative	Yes	Negative	Negative
25	M	Expired	1	Emergency	7.2	810	9000	1.09	Negative		Negative	Positive	E coli	R	R	R		R			R	R	R	R
23	M	Discharged	14	Medical	5.3	2880			Negative	Yes	Negative	Negative
18	M	Discharged	3	Medical	15.4	3320	161000	0.7	Unknown		Negative	Negative
22	F	Discharged	2	Emergency	11.6	13000	175000		Negative		Negative	Negative
20	M	Discharged	1	Emergency	3.8	2790	23000		Negative		Negative	Negative
18	M	Discharged	1	Emergency	13	16450	383000		Positive	Yes	Negative	Negative
19	M	Expired	2	Medical	8	55400	50000	0.7	Unknown		Positive	Positive	CoNS	S	I	I	I	R	S	R	I	R		R	S
51	M	Discharged	4	Medical	6.3	1300	35000		Negative		Negative	Negative
24	F	Discharged	1	Emergency	11	3000	300000	1	Negative	No	Negative	Negative
19	F	Discharged	20	Medical	6.1	400	19600	0.6	Negative	Yes	Negative	Negative
65	F	Discharged	10	Medical	16	8900	161000	1	Unknown		Negative	Negative
20	M	Discharged	1	Emergency	3.8	8790	23000		Negative	Yes	Negative	Negative

## Sheet: Sheet2
Sheet 2. Children, gramnegative isolates - BLH 2012
SEX	AGE	Species	AMP_ND10	AMC_ND20	RIF_ND5	CHL_ND30	ERY_ND15	GEN_ND10	CAZ_ND10	CLI_ND2	NAL_ND30	NIT_ND300	PEN_ND10	AMX_ND25	CTX_ND30	VAN_ND30	TCY_ND30	SXT_ND1_2	CRO_ND30	DOX_ND30	NOR_ND10	AMK_ND30	CIP_ND5	CEC_ND30	FOX_ND30	CZX_ND30
m	2	Acinetobacter spp.	R	S		R		S	R			R			R		S	I	I	S	S	S	S	R	R	R
m	4	Acinetobacter spp.	R	R		R		S	R			R			R		R	R	R	S	S	S	S	R	R	R
m	5m	Acinetobacter spp.	I	I		R		S	S			R			S		S	S	S		S	S	S	R	R	S
f	12d	Acinetobacter spp.	R	R		S		S	R			R			R		S		R		S		S	R	R	S
f	12	Acinetobacter spp.	R	R		S		S	S						S		S	S	S		S	S	S	S		S
m	5m	Acinetobacter spp.	R	I		R		S	S						I		S	S	I		S	S	S	R	R	S
f	1	Acinetobacter spp.	R	R		R		R	R						R		S	R	R		S	S	S	R	R	R
m	1d	Acinetobacter spp.	R	S		S		S	S			R			R			R	S				S
		Acinetobacter spp.	R	R		R		R	R			R			R		R	S	R				R
m	1	Acinetobacter spp.	R	R		R		R	R						R		R	R	R		R	S	R	R	R	R
m	3m	Acinetobacter spp.	R	R		R		R	R			R			R		S	R	R	S	R	S	R	R	R	R
m	8m	Acinetobacter spp.	S	S		S		S	S			R					I	S	I		S		S	R	R	S
f	3m	Acinetobacter spp.	R	R		R		S	I						I		S	S	S		S	R	S	R	R	S
m	8	Acinetobacter spp.	R	S		S		S	S						R		R	S	S		S		S	R	S
f	1m	Acinetobacter spp.	R	R		R		R	R						R		R	R	R		R	S	R	R		R
m	1m	Acinetobacter spp.	R	R		R		R	R						R		I	R	R		S	S	S	R	R	R
m	3m	Acinetobacter spp.	R	R		R		R	R			R			R		S	R	R	S	R	S	R	R	R	R
m	8d	Acinetobacter spp.	R	S		S		S	S						S		S	S	S	S	S	S	S		S	S
		C. koserii	I	S		S		S	S		S	R			S		S	R	S		S		S	S		S
m	3d	C. koserii	R	R		S		R	R		R				R		R	R	R		R		R	R	I
m		P. agglomerans	S	S		S		S	S						S		S	S	S		S	S	S	R	S	S
f	15d	P. agglomerans	I	S		S		S	S						S		R	S	S		S	S	S	S	I	S
		E. cloacae	R	R		S		S	S			S			S		S	S	S		S		S
m	8m	E. cloacae	R	R		R		R	R						R		R	R	R		R	S	R	R	R	I
m	12	E. cloacae	R	R		R		R	R						R		R	R	R		R	S	R	R	R	R
f	5m	E. cloacae	R	S		R		R	R						I			R	I		S	S	S	R	R	S
m	1	E. coli		R		R		S	R			S			R		R	R	R		S	R	S	R	R	R
m	4d	E. coli	I	R		S		S	S						S		I	S	S		S		S	R	R	S
m	13	E. coli	R	R		S		S	R			I			R		R	R	R				R
	1	E. coli	R	S		R		R	R			S			R		S	R	R				S
		E. coli	R	S		R		R	R						S			R	S		S	S	S	R	S	S
m	5m	E. coli	R	R		S		R	R						R		R	R	R		I	S	I	R	S	I
		E. coli	R	R		S		R	R						R		R	R	R		I	S	I	R	S	R
	1	E. coli	R	S		S		S	S			S					R	S	S		S		S	S	S
	1	E. coli	R	R		S		R	R			S					R	R	R		R		R	R	S
m	1	E. coli	R	R		S		S	R			S			R		R	R	R				I
f	9	E. coli	R	R		S		R	R						R		R	R	R			S	R	R	R	R
m	13	E. coli	R	R		S		R	R		R	R			R		R	R	R		R		R	R	R
f	3d	E. coli	R	I		S		S	S		R	S			S		R	R	S		S	S	S	S	S	S
f	11	E. coli	R	R		S		R	R			I			R		R	R	R		R	S	R	R	R	R
m	4d	E. coli	I	R		S		S	S						S		I	S	S		S		S	R	R	S
m	4d	E. coli	S	S		S		S	S						S		S	S	S		S		S	S	S	S
m	9m	E. coli	R	R		R		R	R						R		I	R	R		S	S	S		R
f	8	E. coli	R	S		S		S	S						S		R	R	S		R	S	S		S
m	12	E. coli	R	R		S		R	R						R		R	R	R		R	S	R	R	R	R
m	6d	E. coli	R	I		S		S	S						S		R	S	S	R	S	S	S	S	S	S
m	5m	Salm. Group C1	R	R		R		R	R						R		S	S	R		S	S	S	R	S	R
f	2d	K. oxytoca	R	R		S		R	R			I			R		R	R	R		I	S	R	R	S	I
m	1	K. oxytoca	R	S		R		S	S		R	R			S		S	S	S		S		S	R
	3d	K. oxytoca	R	I		R		R	R						I			R	I		S	S	S	I	S
m	5m	K. oxytoca	R	R		R		R	R						R		R	R	R		S	S	R	R	S	R
m	7m	K. oxytoca	R	I		S		S	R						R		R	R	R		S	S	S	R	S	R
m	7	K. oxytoca	R	R		R		R	R						R		I	R	R		S	S	S			I
m	12	K. oxytoca	R	R		R		R	R						R		R	S	R		S	S	S	R	R	R
m	12		R	S		R		S	R		S	R			S		S	S	S		S		S	R		S
		K. pneumoniae	R	I		R		R	R			I			R		R	I	R				S
	30d	K. pneumoniae	R	S		R		R	R						R		S	R	R		S	S	S	R	R	S
		K. pneumoniae	R	S		R		R	R						R		R	S	R		S	S	S	R	S	R
	2	K. pneumoniae	R	I		S		R	R			S			R		R	S	R				R
	1m	K. pneumoniae	R	R		R		R	R		S				R		S	R	R		S	S	S	R	S	R
m	2m	K. pneumoniae		R				R	R						R		R	R	R		S	S	S	R	R	R
m	1	K. pneumoniae	R	R		R		R	R						S		S	R	R		R	S	R
m	13	K. pneumoniae	R	I		R		R	R		S	R			R			I	S	R	S		S	S	S	S
m	18m	K. pneumoniae	R	I				R							R		R	R	R		S		I	R	S	S
m	12	K. pneumoniae	R	R		S		S	S						S		R	S	S		R	S	R	R	R	S
		K. pneumoniae	R	S		R		R	R						R		R	I	R		S	S	S	R	S	I
m	3	K. pneumoniae	R	R		R		R	R		S	I			R		S	R	R				S	R	I
m	15	K. pneumoniae	R	R		R		R	R		R	R			R			R	R		R		R
m	8m	K. pneumoniae	R	R		R		R	R						R		R	S	R		S	S	S	R	S	S
m	3m	K. pneumoniae	R	R		R		R	R						R		S	R	R		S	S	S	R	S	S
		K. pneumoniae	R	R		S		S	S						S		S	R	S		S	S	S	S	S	S
m	12	K. pneumoniae	R	I		R		R	R						R		R	R	R		R	S	R	R	R	R
	3d	K. pneumoniae	R	R		S		R	R						R		R	R	R		R	S	R	R	S	S
m	25d	K. pneumoniae	R	R		R		R	R			R			R		R	R	R		S		S	R	R	R
		K. pneumoniae	R	R		S		R	R			R			R		R	R	R		R	R	R	R	S	R
f	1	K. pneumoniae	R	I		S		R	R						R		R	R	R		S	S	S	R	S	I
m	10m	K. pneumoniae	R	R		R		R	R						R		R	R	R		R	S	S	R	S	R
f	5d	K. pneumoniae	R	R		R			R						R		R	R	R	R	S	S	S	R	S	S
	2	K. pneumoniae	R	I		S		R	R						R		R	R	R	R	S		S	R	S	I
m	2	K. pneumoniae	R	S		S		S	S						S		S	S	S		S	S	S	S	S	S
	3d	K. pneumoniae	R	R		R		R	R						R		R	S	R		R	S	R	R	R	R
m	1	P. Aeruginosa		R		R		S	R			S			R		R	R	R		S	R	S	R	R	R
		Pseudomonas spp.	R	R		S		S	S		R	R			S		S	S	I		S		S	R		R
		Pseudomonas spp.	R	R		R		R	R						S		R	R	S		S	S	S	R	R	S
f	4d	Pseudomonas spp.	R	S		R		S							R		R	S			R		S		S
m	2	Pseudomonas spp.	R	R		R		S	R						R		R	R		S	S	I	S		I
		Pseudomonas spp.	R	I		R		S	S						I		S	S	R		S	S	S	R	R	S
		Pseudomonas spp.	S	I		R		S	S						I		S	S	I		S	R	S	I	R	S
m	10d	Pseudomonas spp.	S	I		R		S	I						I		I	S	I		S	S	S	I	R	R
f	6	Pseudomonas spp.	R	S		S		S	I								S	S	S		S	S	S	I	R	S
f	2	Pseudomonas spp.	R	S		R		R	R						R		R	R	R		S	S	S	R	R	R
m	7d	Pseudomonas spp.	R	R		R		S	S			R			S		S	R	S	S			S	R	R	S
aci: Acinetobacter spp.,
